# Supplementary material for: Integrated Metabolomics, Lipidomics, and Genomics Reveal the Presence of a New Biomarker, Butanediol Glucuronide, Associated with the Activation of Liver Ketogenesis and Lipid Oxidation by Tomato-Based Sofrito in Obese Rats
Source: Antioxidants (Basel). 2022 Oct 31;11(11):2165. doi: 10.3390/antiox11112165 (PMC9686708; doi:10.3390/antiox11112165)
Supplement: Supplementary file 1 [file antioxidants-11-02165-s001.zip]

Archive with 1 entries (1 files):
- antioxidants-2010091-supplementary.pdf
